# Supplementary material for: Isatidis Folium Represses Dextran Sulfate Sodium-Induced Colitis and Suppresses the Inflammatory Response by Inhibiting Inflammasome Activation
Source: Nutrients. 2024 Sep 30;16(19):3323. doi: 10.3390/nu16193323 (PMC11478736; doi:10.3390/nu16193323)
Supplement: Supplementary file 1 [file nutrients-16-03323-s001.zip]

Archive with 1 entries (1 files):
- nutrients-3207303-supplementary.pdf
